# Supplementary material for: Morbidity and Mortality Trends in Preterm Neonates at the Limits of Viability: Retrospective Observations from One Greek Hospital
Source: Life (Basel). 2025 Apr 27;15(5):708. doi: 10.3390/life15050708 (PMC12112811; doi:10.3390/life15050708)
Supplement: Supplementary file 1 [file life-15-00708-s001.zip]

Archive with 1 entries (1 files):
- life-3511521-supplementary.pdf
